# Supplementary material for: Comparison of Conventional Molecular and Whole-Genome Sequencing Methods for Differentiating Salmonella enterica Serovar Schwarzengrund Isolates Obtained from Food and Animal Sources
Source: Microorganisms. 2021 Sep 28;9(10):2046. doi: 10.3390/microorganisms9102046 (PMC8540620; doi:10.3390/microorganisms9102046)
Supplement: Supplementary file 1 [file microorganisms-09-02046-s001.zip]

Archive with 1 entries (1 files):
- microorganisms-1401768-supplementary.pdf
